# Supplementary material for: The Tumor-Specific Expression of L1 Retrotransposons Independently Correlates with Time to Relapse in Hormone-Negative Breast Cancer Patients
Source: Cells. 2022 Jun 16;11(12):1944. doi: 10.3390/cells11121944 (PMC9221920; doi:10.3390/cells11121944)
Supplement: Supplementary file 1 [file cells-11-01944-s001.zip]

Archive with 1 entries (1 files):
- cells-1744865-supplementary.pdf
